# Supplementary material for: Persicariajucunda var. rotunda (Polygonaceae, Persicarieae), a distinct distylous taxa raised to specific rank
Source: PhytoKeys. 2019 Jul 16;126:127–38. doi: 10.3897/phytokeys.126.35442 (PMC6650441; doi:10.3897/phytokeys.126.35442)
Supplement: XML Treatment for Persicaria rotunda [file phytokeys.126.35442-treatment1.xml]

<!DOCTYPE tp:taxon-treatment
  PUBLIC "-//TaxonX//DTD Taxonomic Treatment Publishing DTD v0 20100105//EN" "tax-treatment-NSO.dtd">
<tp:taxon-treatment xmlns:tp="http://www.plazi.org/taxpub"><tp:treatment-meta><kwd-group><label>Taxon classification</label><kwd><named-content xmlns:xlink="http://www.w3.org/1999/xlink" content-type="kingdom">Plantae</named-content></kwd><kwd><named-content xmlns:xlink="http://www.w3.org/1999/xlink" content-type="order">Caryophyllales</named-content></kwd><kwd><named-content xmlns:xlink="http://www.w3.org/1999/xlink" content-type="family">Polygonaceae</named-content></kwd></kwd-group><mixed-citation publication-type="journal"><person-group><name><surname>Guo</surname><given-names>Yue-Ning</given-names></name><name><surname>Chen</surname><given-names>Shao-Feng</given-names></name><name><surname>Chen</surname><given-names>Ming-Lin</given-names></name><name><surname>Li</surname><given-names>Bo</given-names></name></person-group><article-title><italic><tp:taxon-name><tp:taxon-name-part taxon-name-part-type="genus" reg="Persicaria">Persicaria</tp:taxon-name-part><tp:taxon-name-part taxon-name-part-type="species" reg="jucunda">jucunda</tp:taxon-name-part></tp:taxon-name></italic> var. <italic><tp:taxon-name><tp:taxon-name-part taxon-name-part-type="genus" reg="Persicaria"/><tp:taxon-name-part taxon-name-part-type="species" reg="jucunda"/><tp:taxon-name-part taxon-name-part-type="variety" reg="rotunda">rotunda</tp:taxon-name-part></tp:taxon-name></italic> (<tp:taxon-name><tp:taxon-name-part taxon-name-part-type="family">Polygonaceae</tp:taxon-name-part></tp:taxon-name>, <tp:taxon-name><tp:taxon-name-part taxon-name-part-type="tribe">Persicarieae</tp:taxon-name-part></tp:taxon-name>), a distinct distylous taxa raised to specific rank</article-title><source>PhytoKeys</source><day>16</day><month>7</month><year>2019</year><volume>126</volume><fpage>127</fpage><lpage>138</lpage><pub-id pub-id-type="doi">10.3897/phytokeys.126.35442</pub-id></mixed-citation></tp:treatment-meta><tp:nomenclature><tp:taxon-name>
            <tp:taxon-name-part taxon-name-part-type="genus" reg="Persicaria">Persicaria</tp:taxon-name-part>
            <tp:taxon-name-part taxon-name-part-type="species" reg="rotunda">rotunda</tp:taxon-name-part>
            <object-id xmlns:xlink="http://www.w3.org/1999/xlink" content-type="ipni" xlink:type="simple">urn:lsid:ipni.org:names:77199242-1</object-id>
          </tp:taxon-name><tp:taxon-authority>(Z.Z.Zhou &amp; Q.Y.Sun) Bo Li, comb. &amp;</tp:taxon-authority><tp:taxon-status xmlns:xlink="http://www.w3.org/1999/xlink" xlink:type="simple">stat. nov.</tp:taxon-status><xref ref-type="fig" rid="F1">Figures 1</xref><xref ref-type="fig" rid="F2">, 2</xref><tp:nomenclature-citation-list><tp:nomenclature-citation><tp:taxon-name>
                <tp:taxon-name-part taxon-name-part-type="genus" reg="Persicaria"/>
                <tp:taxon-name-part taxon-name-part-type="species" reg="rotunda"/>
              </tp:taxon-name><comment>≡<tp:taxon-name><tp:taxon-name-part taxon-name-part-type="genus" reg="Polygonum">Polygonum</tp:taxon-name-part><tp:taxon-name-part taxon-name-part-type="species" reg="jucundum">jucundum</tp:taxon-name-part><tp:taxon-name-part taxon-name-part-type="authority">Meisn.</tp:taxon-name-part><tp:taxon-name-part taxon-name-part-type="infraspecific-rank">var.</tp:taxon-name-part><tp:taxon-name-part taxon-name-part-type="variety" reg="rotundum">rotundum</tp:taxon-name-part></tp:taxon-name> Z.Z.Zhou &amp; Q.Y.Sun, Acta Phytotax. Sin. 45(5): 714 (713–718; figs.). 2007. <bold>Type</bold>: CHINA. Anhui Province, Dongzhi County, Shengjin Lake, on riparian plains, Alt. 6–20 m, 4 October 2006, <italic>Z.Z.Zhou 0602</italic> (holotype: PE!, isotype: ANU). </comment></tp:nomenclature-citation><tp:nomenclature-citation><tp:taxon-name>
                <tp:taxon-name-part taxon-name-part-type="genus" reg="Persicaria"/>
                <tp:taxon-name-part taxon-name-part-type="species" reg="rotunda"/>
              </tp:taxon-name><comment>≡<tp:taxon-name><tp:taxon-name-part taxon-name-part-type="genus" reg="Persicaria">Persicaria</tp:taxon-name-part><tp:taxon-name-part taxon-name-part-type="species" reg="jucunda">jucunda</tp:taxon-name-part><tp:taxon-name-part taxon-name-part-type="basionym-authority">(Meisn.)</tp:taxon-name-part><tp:taxon-name-part taxon-name-part-type="authority">Migo</tp:taxon-name-part><tp:taxon-name-part taxon-name-part-type="infraspecific-rank">var.</tp:taxon-name-part><tp:taxon-name-part taxon-name-part-type="variety" reg="rotunda">rotunda</tp:taxon-name-part></tp:taxon-name> (Z.Z.Zhou &amp; Q.Y.Sun) Bo Li, Phytotaxa 91 (1): 24. 2013. </comment></tp:nomenclature-citation></tp:nomenclature-citation-list></tp:nomenclature><tp:treatment-sec sec-type="diagnosis" id="SECID0E6DAE"><title>Diagnosis.</title><p>This species is easily distinguished from other <italic><tp:taxon-name><tp:taxon-name-part taxon-name-part-type="genus" reg="Persicaria">Persicaria</tp:taxon-name-part></tp:taxon-name></italic> taxa by its completely decumbent leafless basal branches, almost sessile leaves, truncate, linear-lanceolate leaf blades, spicate, short and dense inflorescences, pedicels longer than bracts and dimorphic flowers and achenes. It occurs as one of the dominant species of some lakeshore plant communities in several large wetlands of northern Jiangxi and south-western Anhui provinces, eastern China.</p></tp:treatment-sec><tp:treatment-sec sec-type="description" id="SECID0EMEAE"><title>Description.</title><p><italic>Annual herbs</italic>. <italic>Stems</italic> slender, glabrous, basal branches 6–26, completely decumbent, 3–15 cm long, leafless, dark brown, producing numerous fibrous roots at each node; 3–12 additional flowering shoots branched from the upper nodes of each basal branch, 6–65 cm high, prostrate to erect, green to purplish-red, nodes inflated, purple. <italic>Leaves</italic> nearly sessile; leaf blades narrowly lanceolate to linear-lanceolate, 1.5–12.5 cm long, 0.3–1.3 cm wide, lateral veins 9–16 pairs, both surfaces glabrous, <!--PageBreak -->base round, apex acuminate, margin entire, shortly ciliate. <italic>Ocrea</italic> tubular, 4.5–11.5 mm long, membranous, sparsely appressed pubescent, apex truncate, fimbriate, cilia 2.2–5.3 mm long. <italic>Inflorescence</italic> terminal, erect, spicate, dense, 0.5–3.8 cm long; peduncle 3.5–6.5 cm long, glabrous; bracts purplish-red, funnel-shaped, sparsely pubescent, margin submembranous, shortly ciliate, each bract contains 4–7-flowers. <italic>Pedicel</italic> longer than bracts, 1.5–2.5 mm. <italic>Flowers</italic> dimorphic; perianth 5-parted, pinkish-white; <!--PageBreak --><!--PageBreak -->long-styled flowers (called as L-morph) 3.9–4.4 mm long, stamens 8, 2.6–3.2 mm, styles 3, connate to below middle, 4.3–5.1 mm, exserted; short-styled flowers (called as S-morph) 3.7–4.2 mm long, stamens 8, 3.8–4.9 mm, exserted, styles 3, connate to below middle, 2.4–2.9 mm; stigmas capitate; nectaries 8, arranged at the base of ovary. <italic>Achenes</italic> included in persistent perianth, dimorphic; L-morph dark brown, ellipsoid, trigonous, base rounded to broadly cuneate, apex acuminate, surface opaque, densely reticular - pitted, 3.6–4.2 mm long, 2.1–2.3 mm wide; S-morph black, ovoid, trigonous, base broadly cuneate, apex acute, surface opaque, densely pitted, 2.9–3.3 mm long, 1.8–2.1 mm wide.</p></tp:treatment-sec><tp:treatment-sec sec-type="phenology" id="SECID0EMFAE"><title>Phenology.</title><p>Flowering was observed from July to December and fruiting from late July to January.</p></tp:treatment-sec><tp:treatment-sec sec-type="distribution" id="SECID0ERFAE"><title>Distribution and habitat.</title><p><italic><tp:taxon-name><tp:taxon-name-part taxon-name-part-type="genus" reg="Persicaira">Persicaira</tp:taxon-name-part><tp:taxon-name-part taxon-name-part-type="species" reg="rotunda">rotunda</tp:taxon-name-part></tp:taxon-name></italic> is currently known only from several wetlands in north of Jiangxi Province and southwest of Anhui Province, eastern China and mainly grows in marshy and grassy areas around Daguan Lake, Lihu Lake, Longgan Lake, Poyang Lake Qingcao Lake, Shengjin Lake, Shimeng Lake and Wuchang Lake, which are several small to large lakes located near the Yangtze River. It usually occurs as one of the dominant species of some lakeshore plant communities (Fig. <xref ref-type="fig" rid="F1">1A</xref>).</p><fig id="F1" position="float" orientation="portrait"><object-id xmlns:xlink="http://www.w3.org/1999/xlink" content-type="arpha" xlink:type="simple">3379bef8-a5e5-5912-bf89-505eacbdeffa</object-id><object-id xmlns:xlink="http://www.w3.org/1999/xlink" content-type="doi" xlink:type="simple">10.3897/phytokeys.126.35442.figure1</object-id><label>Figure 1.</label><caption><p><italic><tp:taxon-name><tp:taxon-name-part taxon-name-part-type="genus" reg="Persicaria">Persicaria</tp:taxon-name-part><tp:taxon-name-part taxon-name-part-type="species" reg="rotunda">rotunda</tp:taxon-name-part></tp:taxon-name></italic> (Z.Z.Zhou &amp; Q.Y.Sun) Bo Li <bold>A</bold> plant community with <italic><tp:taxon-name><tp:taxon-name-part taxon-name-part-type="genus" reg="Persicaria">P.</tp:taxon-name-part><tp:taxon-name-part taxon-name-part-type="species" reg="rotunda">rotunda</tp:taxon-name-part></tp:taxon-name></italic><bold>B</bold> close-up view of an individual in situ <bold>C</bold> an individual showing branches <bold>D</bold> leaves <bold>E</bold> leaf base <bold>F</bold> ocrea <bold>G</bold> inflorescences. Scale bars: 1 cm (<bold>E, F, G</bold>).</p></caption><graphic xmlns:xlink="http://www.w3.org/1999/xlink" xlink:href="phytokeys-126-127-g001.jpg" position="float" orientation="portrait" xlink:type="simple" id="oo_317897.jpg"><uri content-type="original_file" xlink:type="simple">https://binary.pensoft.net/fig/317897</uri></graphic></fig><fig id="F2" position="float" orientation="portrait"><object-id xmlns:xlink="http://www.w3.org/1999/xlink" content-type="arpha" xlink:type="simple">6f38cb3d-0591-52bc-9c12-b4b337c48c6b</object-id><object-id xmlns:xlink="http://www.w3.org/1999/xlink" content-type="doi" xlink:type="simple">10.3897/phytokeys.126.35442.figure2</object-id><label>Figure 2.</label><caption><p>Line drawing of <italic><tp:taxon-name><tp:taxon-name-part taxon-name-part-type="genus" reg="Persicaria">Persicaria</tp:taxon-name-part><tp:taxon-name-part taxon-name-part-type="species" reg="rotunda">rotunda</tp:taxon-name-part></tp:taxon-name></italic> (Z.Z.Zhou &amp; Q.Y.Sun) Bo Li <bold>A</bold> branches and inflorescences <bold>B</bold> ocrea and leaf <bold>C</bold> inflorescence <bold>D</bold> S-morph flower and its pistil <bold>E</bold> L-morph flower and its pistil <bold>F</bold> S-morph achene <bold>G</bold> L-morph achene.</p></caption><graphic xmlns:xlink="http://www.w3.org/1999/xlink" xlink:href="phytokeys-126-127-g002.jpg" position="float" orientation="portrait" xlink:type="simple" id="oo_317898.jpg"><uri content-type="original_file" xlink:type="simple">https://binary.pensoft.net/fig/317898</uri></graphic></fig></tp:treatment-sec><tp:treatment-sec sec-type="Specimen examined" id="SECID0E6IAE"><title>Specimen examined.</title><p>CHINA. Jiangxi Province, Xingzi County, Shenling Lake, on grassy lakeside, Alt. 10 m, <named-content xmlns:xlink="http://www.w3.org/1999/xlink" content-type="dwc:verbatimCoordinates" xlink:type="simple"><named-content content-type="geo-json" specific-use="{&#34;type&#34;:&#34;Point&#34;,&#34;coordinates&#34;:[116.040173,29.270044]}" id="NCID0EIJAE" xlink:type="simple">29.270044N, 116.040173E</named-content></named-content>, 16 July 2008, <italic>B.Li JX046</italic> (IBSC); Jiangxi Province, Yongxiu County, Wucheng Town, Poyang Lake, in wet meadow, Alt. 14 m, <named-content xmlns:xlink="http://www.w3.org/1999/xlink" content-type="dwc:verbatimCoordinates" xlink:type="simple"><named-content content-type="geo-json" specific-use="{&#34;type&#34;:&#34;Point&#34;,&#34;coordinates&#34;:[116.032021,29.114364]}" id="NCID0ESJAE" xlink:type="simple">29.114364N, 116.032021E</named-content></named-content>, 11 December 2017, <italic>B.Li LB0778</italic> (JXAU); Jiangxi Province, Yongxiu County, Wucheng Town, Poyang Lake, in wetland marsh, Alt. 6 m, <named-content xmlns:xlink="http://www.w3.org/1999/xlink" content-type="dwc:verbatimCoordinates" xlink:type="simple"><named-content content-type="geo-json" specific-use="{&#34;type&#34;:&#34;Point&#34;,&#34;coordinates&#34;:[116.053571,29.133935]}" id="NCID0E3JAE" xlink:type="simple">29.133935N, 116.053571E</named-content></named-content>, 15 October 2018, <italic>B.Li LB0901</italic> (JXAU).</p></tp:treatment-sec><tp:treatment-sec sec-type="notes" id="SECID0EDKAE"><title>Notes.</title><p>As noted by <xref ref-type="bibr" rid="B17">Zhou et al. (2007)</xref>, <italic><tp:taxon-name><tp:taxon-name-part taxon-name-part-type="genus" reg="Persicaria">P.</tp:taxon-name-part><tp:taxon-name-part taxon-name-part-type="species" reg="rotunda">rotunda</tp:taxon-name-part></tp:taxon-name></italic> is most similar to <italic><tp:taxon-name><tp:taxon-name-part taxon-name-part-type="genus" reg="Persicaria">P.</tp:taxon-name-part><tp:taxon-name-part taxon-name-part-type="species" reg="jucunda">jucunda</tp:taxon-name-part></tp:taxon-name></italic> (Fig. <xref ref-type="fig" rid="F3">3</xref>) in gross morphology, particularly in having uninterrupted spicate inflorescences with dense flowers and slender pedicels longer than bracts. However, the authors did not notice that both of the species are distylous, which is another important similarity between the two taxa. The distyly of <italic><tp:taxon-name><tp:taxon-name-part taxon-name-part-type="genus" reg="Persicaria">P.</tp:taxon-name-part><tp:taxon-name-part taxon-name-part-type="species" reg="jucunda">jucunda</tp:taxon-name-part></tp:taxon-name></italic> was firstly observed and confirmed by <xref ref-type="bibr" rid="B3">Chen and Zhang (2010)</xref>. In the present study, we confirmed that <italic><tp:taxon-name><tp:taxon-name-part taxon-name-part-type="genus" reg="Persicaria">P.</tp:taxon-name-part><tp:taxon-name-part taxon-name-part-type="species" reg="rotunda">rotunda</tp:taxon-name-part></tp:taxon-name></italic> is also a typical distylous species. The heights of the stigmas (4.63 ± 0.191 mm vs. 2.61 ± 0.056 mm, L-morph vs. S-morph) and anthers (2.74 ± 0.092 mm vs. 4.68 ± 0.178 mm, L-morph vs. S-morph) are reciprocal in the two morphs. However, <italic><tp:taxon-name><tp:taxon-name-part taxon-name-part-type="genus" reg="Persicaria">P.</tp:taxon-name-part><tp:taxon-name-part taxon-name-part-type="species" reg="rotunda">rotunda</tp:taxon-name-part></tp:taxon-name></italic> is clearly different from <italic><tp:taxon-name><tp:taxon-name-part taxon-name-part-type="genus" reg="Persicaria">P.</tp:taxon-name-part><tp:taxon-name-part taxon-name-part-type="species" reg="jucunda">jucunda</tp:taxon-name-part></tp:taxon-name></italic>, not only in some morphological traits (Fig. <xref ref-type="fig" rid="F4">4</xref>), but also in several micro-morphological characters (Table <xref ref-type="table" rid="T1">1</xref>).</p><fig id="F3" position="float" orientation="portrait"><object-id xmlns:xlink="http://www.w3.org/1999/xlink" content-type="arpha" xlink:type="simple">ededc13a-24a5-5ca8-8ddf-60b19f5eea26</object-id><object-id xmlns:xlink="http://www.w3.org/1999/xlink" content-type="doi" xlink:type="simple">10.3897/phytokeys.126.35442.figure3</object-id><label>Figure 3.</label><caption><p><italic><tp:taxon-name><tp:taxon-name-part taxon-name-part-type="genus" reg="Persicaria">Persicaria</tp:taxon-name-part><tp:taxon-name-part taxon-name-part-type="species" reg="jucunda">jucunda</tp:taxon-name-part></tp:taxon-name></italic> (Meisn.) Migo <bold>A</bold> habit <bold>B</bold> leaves <bold>C</bold> S-morph inflorescences <bold>D</bold> L-morph inflorescences. Scale bars: 1 cm (<bold>C, D</bold>).</p></caption><graphic xmlns:xlink="http://www.w3.org/1999/xlink" xlink:href="phytokeys-126-127-g003.jpg" position="float" orientation="portrait" xlink:type="simple" id="oo_317899.jpg"><uri content-type="original_file" xlink:type="simple">https://binary.pensoft.net/fig/317899</uri></graphic></fig><fig id="F4" position="float" orientation="portrait"><object-id xmlns:xlink="http://www.w3.org/1999/xlink" content-type="arpha" xlink:type="simple">ba75be7e-c8da-5f39-b317-889ca2b311f5</object-id><object-id xmlns:xlink="http://www.w3.org/1999/xlink" content-type="doi" xlink:type="simple">10.3897/phytokeys.126.35442.figure4</object-id><label>Figure 4.</label><caption><p>Box plots of four quantitative characters, leaf length (<bold>A</bold>) leaf width (<bold>B</bold>) number of leaf lateral vein pairs (<bold>C</bold>) and inflorescence length (<bold>D</bold>) of <italic><tp:taxon-name><tp:taxon-name-part taxon-name-part-type="genus" reg="Persicaria">Persicaria</tp:taxon-name-part><tp:taxon-name-part taxon-name-part-type="species" reg="rotunda">rotunda</tp:taxon-name-part></tp:taxon-name></italic> and <italic><tp:taxon-name><tp:taxon-name-part taxon-name-part-type="genus" reg="Persicaria">P.</tp:taxon-name-part><tp:taxon-name-part taxon-name-part-type="species" reg="jucunda">jucunda</tp:taxon-name-part></tp:taxon-name></italic>. The boxes (rectangle region) represent the interquartile range and the whiskers (vertical line) represent the range excluding the outliers (circles). The three upper, middle and lower lines on the boxes represent the 75%, 50% and 25% of the variables, respectively. The upper and lower ends of the whiskers represent the maximum and minimum values of the variable, respectively. The circles represent the single value, where the variable value exceeds 1.5 times the difference between the 75% and 25%.</p></caption><graphic xmlns:xlink="http://www.w3.org/1999/xlink" xlink:href="phytokeys-126-127-g004.jpg" position="float" orientation="portrait" xlink:type="simple" id="oo_317900.jpg"><uri content-type="original_file" xlink:type="simple">https://binary.pensoft.net/fig/317900</uri></graphic></fig><table-wrap id="T1" position="float" orientation="portrait"><label>Table 1.</label><caption><p>Differences between <italic><tp:taxon-name><tp:taxon-name-part taxon-name-part-type="genus" reg="Persicaria">Persicaria</tp:taxon-name-part><tp:taxon-name-part taxon-name-part-type="species" reg="rotunda">rotunda</tp:taxon-name-part></tp:taxon-name></italic> and <italic><tp:taxon-name><tp:taxon-name-part taxon-name-part-type="genus" reg="Persicaria">P.</tp:taxon-name-part><tp:taxon-name-part taxon-name-part-type="species" reg="jucunda">jucunda</tp:taxon-name-part></tp:taxon-name></italic>.</p></caption><table id="TID0EEVAE" rules="all"><tbody><tr><td rowspan="1" colspan="2"/><td rowspan="1" colspan="1">
                    <bold><italic><tp:taxon-name>
                          <tp:taxon-name-part taxon-name-part-type="genus" reg="Persicaria">Persicaria</tp:taxon-name-part>
                          <tp:taxon-name-part taxon-name-part-type="species" reg="rotunda">rotunda</tp:taxon-name-part>
                        </tp:taxon-name></italic></bold>
                  </td><td rowspan="1" colspan="1">
                    <bold><italic><tp:taxon-name>
                          <tp:taxon-name-part taxon-name-part-type="genus" reg="Persicaria">P.</tp:taxon-name-part>
                          <tp:taxon-name-part taxon-name-part-type="species" reg="jucunda">jucunda</tp:taxon-name-part>
                        </tp:taxon-name></italic></bold>
                  </td></tr><tr><td rowspan="1" colspan="2">
                    <bold>Habitat</bold>
                  </td><td rowspan="1" colspan="1">wetlands</td><td rowspan="1" colspan="1">forest margins, grassy slopes or moist valleys</td></tr><tr><td rowspan="1" colspan="2">
                    <bold>Branches</bold>
                  </td><td rowspan="1" colspan="1">the primary branches completely decumbent, leafless and the secondary branches prostrate to erect</td><td rowspan="1" colspan="1">ascending to erect, without leafless branches</td></tr><tr><td rowspan="5" colspan="1">
                    <bold>Leaves</bold>
                  </td><td rowspan="1" colspan="1">Petiole</td><td rowspan="1" colspan="1">nearly absent</td><td rowspan="1" colspan="1">3–6 mm long</td></tr><tr><td rowspan="1" colspan="1">Shape</td><td rowspan="1" colspan="1">narrowly lanceolate to linear-lanceolate</td><td rowspan="1" colspan="1">lanceolate or elliptic-lanceolate</td></tr><tr><td rowspan="1" colspan="1">Lateral veins (pairs)</td><td rowspan="1" colspan="1">9–16</td><td rowspan="1" colspan="1">6–10</td></tr><tr><td rowspan="1" colspan="1">Adaxial epidermis</td><td rowspan="1" colspan="1">polygonal epidermal cells with straight anticlinal walls no stomata no glands</td><td rowspan="1" colspan="1">irregular epidermal cells with straight to curved anticlinal walls stomata mostly anisocytic or occasionally paracytic sparse two-celled peltate glands</td></tr><tr><td rowspan="1" colspan="1">Abaxial epidermis</td><td rowspan="1" colspan="1">irregular epidermal cells with curved to sinuolate anticlinal walls stomata anisocytic plenty of four-celled peltate and spheroidal glands</td><td rowspan="1" colspan="1">irregular epidermal cells with sinuolate to sinuate anticlinal walls stomata paracytic no glands</td></tr><tr><td rowspan="1" colspan="2">
                    <bold>Length of Inflorescences (cm)</bold>
                  </td><td rowspan="1" colspan="1">0.5–3.8</td><td rowspan="1" colspan="1">1.0–8.2</td></tr><tr><td rowspan="2" colspan="1">
                    <bold>Tepals</bold>
                  </td><td rowspan="1" colspan="1">Length (mm)</td><td rowspan="1" colspan="1">L-morph 3.9–4.4, S-morph 3.7–4.2</td><td rowspan="1" colspan="1">L-morph 2.8–3.3, S-morph: 2.7–3.2</td></tr><tr><td rowspan="1" colspan="1">Epidermis</td><td rowspan="1" colspan="1">anticlinal walls of epidermal cells curved to sinuolate 10–14 sinuate striates on cuticular layer</td><td rowspan="1" colspan="1">anticlinal walls of epidermal cells sinuolate to sinuate 12–18 straight to sinuolate striates on cuticular layer</td></tr><tr><td rowspan="3" colspan="1">
                    <bold>Achenes</bold>
                  </td><td rowspan="1" colspan="1">Size (length × width, mm)</td><td rowspan="1" colspan="1">L-morph 3.6–4.2 × 2.1–2.3, S-morph 2.9–3.3 × 1.8–2.1</td><td rowspan="1" colspan="1">L-morph 2.1–2.6 × 1.6–1.8, S-morph 2.2–2.7 × 1.7–1.9</td></tr><tr><td rowspan="1" colspan="1">Surface</td><td rowspan="1" colspan="1">opaque, densely pitted</td><td rowspan="1" colspan="1">shiny, smooth</td></tr><tr><td rowspan="1" colspan="1">Epidermal ornamentations</td><td rowspan="1" colspan="1">reticulate</td><td rowspan="1" colspan="1">Indistinctly reticulate</td></tr></tbody></table></table-wrap><p>Besides the differences summarised by <xref ref-type="bibr" rid="B17">Zhou et al. (2007)</xref>, such as leaf shape, leaf width, petiole length and stem diameter, we observed several additional morphological traits that are clearly distinct between <italic><tp:taxon-name><tp:taxon-name-part taxon-name-part-type="genus" reg="Persicaria">P.</tp:taxon-name-part><tp:taxon-name-part taxon-name-part-type="species" reg="rotunda">rotunda</tp:taxon-name-part></tp:taxon-name></italic> and <italic><tp:taxon-name><tp:taxon-name-part taxon-name-part-type="genus" reg="Persicaria">P.</tp:taxon-name-part><tp:taxon-name-part taxon-name-part-type="species" reg="jucunda">jucunda</tp:taxon-name-part></tp:taxon-name></italic>. The stems of <italic><tp:taxon-name><tp:taxon-name-part taxon-name-part-type="genus" reg="Persicaria">P.</tp:taxon-name-part><tp:taxon-name-part taxon-name-part-type="species" reg="rotunda">rotunda</tp:taxon-name-part></tp:taxon-name></italic> have 6–26 basal branches which are leafless and completely decumbent with numerous fibrous roots at each node. On the upper nodes of each basal branch, there are 3–12 flowering shoots which are prostrate to erect and normally bearing leaves and inflorescences (Fig. <xref ref-type="fig" rid="F1">1C</xref>). However, the stems of <italic><tp:taxon-name><tp:taxon-name-part taxon-name-part-type="genus" reg="Persicaria">P.</tp:taxon-name-part><tp:taxon-name-part taxon-name-part-type="species" reg="jucunda">jucunda</tp:taxon-name-part></tp:taxon-name></italic> are mostly erect or only prostrate at the base and the number of its branches are much fewer than those of <italic><tp:taxon-name><tp:taxon-name-part taxon-name-part-type="genus" reg="Persicaria">P.</tp:taxon-name-part><tp:taxon-name-part taxon-name-part-type="species" reg="rotunda">rotunda</tp:taxon-name-part></tp:taxon-name></italic>. <italic><tp:taxon-name><tp:taxon-name-part taxon-name-part-type="genus" reg="Persicaria">Persicaria</tp:taxon-name-part><tp:taxon-name-part taxon-name-part-type="species" reg="rotunda">rotunda</tp:taxon-name-part></tp:taxon-name></italic> also has more pairs of leaf lateral veins and much shorter inflorescences than <italic><tp:taxon-name><tp:taxon-name-part taxon-name-part-type="genus" reg="Persicaria">P.</tp:taxon-name-part><tp:taxon-name-part taxon-name-part-type="species" reg="jucunda">jucunda</tp:taxon-name-part></tp:taxon-name></italic> (Fig. <xref ref-type="fig" rid="F4">4</xref>).</p><!--PageBreak --><!--PageBreak --><p>Though both of <italic><tp:taxon-name><tp:taxon-name-part taxon-name-part-type="genus" reg="Persicaria">P.</tp:taxon-name-part><tp:taxon-name-part taxon-name-part-type="species" reg="rotunda">rotunda</tp:taxon-name-part></tp:taxon-name></italic> and <italic><tp:taxon-name><tp:taxon-name-part taxon-name-part-type="genus" reg="Persicaria">P.</tp:taxon-name-part><tp:taxon-name-part taxon-name-part-type="species" reg="jucunda">jucunda</tp:taxon-name-part></tp:taxon-name></italic> have dimorphic flowers, the achenes of <italic><tp:taxon-name><tp:taxon-name-part taxon-name-part-type="genus" reg="Persicaria">P.</tp:taxon-name-part><tp:taxon-name-part taxon-name-part-type="species" reg="rotunda">rotunda</tp:taxon-name-part></tp:taxon-name></italic> are also dimorphic, with the L-morph ellipsoid in shape and dark brown in colour, whereas the S-morph achene is ovoid in shape and black in colour (Fig. <xref ref-type="fig" rid="F5">5A</xref>). Additionally, the L-morph achenes of <italic><tp:taxon-name><tp:taxon-name-part taxon-name-part-type="genus" reg="Persicaria">P.</tp:taxon-name-part><tp:taxon-name-part taxon-name-part-type="species" reg="rotunda">rotunda</tp:taxon-name-part></tp:taxon-name></italic> have larger size and more raised reticulate epidermal ornamentations than those of the S-morph (Figs <xref ref-type="fig" rid="F5">5B–E</xref>). In contrast, the achenes of <italic><tp:taxon-name><tp:taxon-name-part taxon-name-part-type="genus" reg="Persicaria">P.</tp:taxon-name-part><tp:taxon-name-part taxon-name-part-type="species" reg="jucunda">jucunda</tp:taxon-name-part></tp:taxon-name></italic> are homomorphic with the same smooth surfaces in both morphs (<xref ref-type="bibr" rid="B3">Chen and Zhang 2010</xref>). Amongst the distylous taxa reported in <italic><tp:taxon-name><tp:taxon-name-part taxon-name-part-type="genus" reg="Persicaria">Persicaria</tp:taxon-name-part></tp:taxon-name></italic>, <italic><tp:taxon-name><tp:taxon-name-part taxon-name-part-type="genus" reg="Persicaria">P.</tp:taxon-name-part><tp:taxon-name-part taxon-name-part-type="species" reg="rotunda">rotunda</tp:taxon-name-part></tp:taxon-name></italic> is, so far, the only species that shows dimorphic features on achenes.</p><fig id="F5" position="float" orientation="portrait"><object-id xmlns:xlink="http://www.w3.org/1999/xlink" content-type="arpha" xlink:type="simple">68b1b795-d63e-5870-9222-6a385dc1fdb3</object-id><object-id xmlns:xlink="http://www.w3.org/1999/xlink" content-type="doi" xlink:type="simple">10.3897/phytokeys.126.35442.figure5</object-id><label>Figure 5.</label><caption><p>Achene morphology of <italic><tp:taxon-name><tp:taxon-name-part taxon-name-part-type="genus" reg="Persicaria">Persicaria</tp:taxon-name-part><tp:taxon-name-part taxon-name-part-type="species" reg="rotunda">rotunda</tp:taxon-name-part></tp:taxon-name></italic><bold>A</bold> dimorphic achenes under a stereoscope <bold>B–C</bold> SEM micrograph of L-morph achene <bold>B</bold> whole view <bold>C</bold> partial view showing its epidermis sculpture <bold>D–E</bold> SEM micrograph of S-morph achene <bold>D</bold> whole view <bold>E</bold> partial view showing its epidermis sculpture. Scale bars: 500 μm (<bold>B, D</bold>); 50 μm (<bold>C, E</bold>).</p></caption><graphic xmlns:xlink="http://www.w3.org/1999/xlink" xlink:href="phytokeys-126-127-g005.jpg" position="float" orientation="portrait" xlink:type="simple" id="oo_317901.jpg"><uri content-type="original_file" xlink:type="simple">https://binary.pensoft.net/fig/317901</uri></graphic></fig><p>Leaf epidermis characters have been tested to be of important taxonomic significance in <italic><tp:taxon-name><tp:taxon-name-part taxon-name-part-type="genus" reg="Persicaria">Persicaria</tp:taxon-name-part></tp:taxon-name></italic> (<xref ref-type="bibr" rid="B7">Hou 2006</xref>, <xref ref-type="bibr" rid="B18">Zhu et al. 2007</xref>, <xref ref-type="bibr" rid="B16">Yasmin et al. 2010</xref>). When observing the leaf epidermis of <italic><tp:taxon-name><tp:taxon-name-part taxon-name-part-type="genus" reg="Persicaria">P.</tp:taxon-name-part><tp:taxon-name-part taxon-name-part-type="species" reg="rotunda">rotunda</tp:taxon-name-part></tp:taxon-name></italic> and <italic><tp:taxon-name><tp:taxon-name-part taxon-name-part-type="genus" reg="Persicaria">P.</tp:taxon-name-part><tp:taxon-name-part taxon-name-part-type="species" reg="jucunda">jucunda</tp:taxon-name-part></tp:taxon-name></italic>, we found that there are significant differences in the leaf epidermal micro-morphology of the two taxa (Fig. <xref ref-type="fig" rid="F6">6</xref>). In <italic><tp:taxon-name><tp:taxon-name-part taxon-name-part-type="genus" reg="Persicaria">P.</tp:taxon-name-part><tp:taxon-name-part taxon-name-part-type="species" reg="rotunda">rotunda</tp:taxon-name-part></tp:taxon-name></italic>, the adaxial leaf epidermal cells are polygonal in shape with the straight anticlinal walls and no stomatal apparatus or gland occurs on the surface (Fig. <xref ref-type="fig" rid="F6">6A</xref>). However, the adaxial leaf epidermis of <italic><tp:taxon-name><tp:taxon-name-part taxon-name-part-type="genus" reg="Persicaria">P.</tp:taxon-name-part><tp:taxon-name-part taxon-name-part-type="species" reg="jucunda">jucunda</tp:taxon-name-part></tp:taxon-name></italic> is covered by irregular epidermal <!--PageBreak -->cells with the anticlinal walls straight to curved and has mostly anisocytic or occasionally paracytic stomata and sparsely two-celled peltate glands (Fig. <xref ref-type="fig" rid="F6">6C</xref>). On the abaxial leaf epidermis, plenty of four-celled peltate and spheroidal glands, anisocytic stomata and irregular epidermal cells with the anticlinal walls curved to sinuolate were observed for <italic><tp:taxon-name><tp:taxon-name-part taxon-name-part-type="genus" reg="Persicaria">P.</tp:taxon-name-part><tp:taxon-name-part taxon-name-part-type="species" reg="rotunda">rotunda</tp:taxon-name-part></tp:taxon-name></italic> (Fig. <xref ref-type="fig" rid="F6">6B</xref>), while in <italic><tp:taxon-name><tp:taxon-name-part taxon-name-part-type="genus" reg="Persicaria">P.</tp:taxon-name-part><tp:taxon-name-part taxon-name-part-type="species" reg="jucunda">jucunda</tp:taxon-name-part></tp:taxon-name></italic>, no glands have been <!--PageBreak -->found, the stomata are paracytic and the anticlinal walls of epidermal cells are sinuolate to sinuate (Fig. <xref ref-type="fig" rid="F6">6D</xref>).</p><fig id="F6" position="float" orientation="portrait"><object-id xmlns:xlink="http://www.w3.org/1999/xlink" content-type="arpha" xlink:type="simple">0f5cc833-fb1e-586b-ae8a-1278e5defb7a</object-id><object-id xmlns:xlink="http://www.w3.org/1999/xlink" content-type="doi" xlink:type="simple">10.3897/phytokeys.126.35442.figure6</object-id><label>Figure 6.</label><caption><p>LM micrographs of leaf epidermis of <italic><tp:taxon-name><tp:taxon-name-part taxon-name-part-type="genus" reg="Persicaria">Persicaria</tp:taxon-name-part><tp:taxon-name-part taxon-name-part-type="species" reg="rotunda">rotunda</tp:taxon-name-part></tp:taxon-name></italic> (<bold>A, B</bold>) and <italic><tp:taxon-name><tp:taxon-name-part taxon-name-part-type="genus" reg="Persicaria">P.</tp:taxon-name-part><tp:taxon-name-part taxon-name-part-type="species" reg="jucunda">jucunda</tp:taxon-name-part></tp:taxon-name></italic> (<bold>C, D</bold>). <bold>A, C</bold> upper epidermis <bold>B, D</bold> lower epidermis. Arrow in B shows the four-celled peltate and spheroidal glands of <italic><tp:taxon-name><tp:taxon-name-part taxon-name-part-type="genus" reg="Persicaria">P.</tp:taxon-name-part><tp:taxon-name-part taxon-name-part-type="species" reg="rotunda">rotunda</tp:taxon-name-part></tp:taxon-name></italic> and in <bold>C</bold> indicates the two-celled peltate glands of <italic><tp:taxon-name><tp:taxon-name-part taxon-name-part-type="genus" reg="Persicaria">P.</tp:taxon-name-part><tp:taxon-name-part taxon-name-part-type="species" reg="jucunda">jucunda</tp:taxon-name-part></tp:taxon-name></italic>. Scale bars: 500 μm.</p></caption><graphic xmlns:xlink="http://www.w3.org/1999/xlink" xlink:href="phytokeys-126-127-g006.jpg" position="float" orientation="portrait" xlink:type="simple" id="oo_317902.jpg"><uri content-type="original_file" xlink:type="simple">https://binary.pensoft.net/fig/317902</uri></graphic></fig><p>In the protologue, <xref ref-type="bibr" rid="B17">Zhou et al. (2007)</xref> also investigated the tepal micro-characteristics of <italic><tp:taxon-name><tp:taxon-name-part taxon-name-part-type="genus" reg="Persicaria">P.</tp:taxon-name-part><tp:taxon-name-part taxon-name-part-type="species" reg="rotunda">rotunda</tp:taxon-name-part></tp:taxon-name></italic> and <italic><tp:taxon-name><tp:taxon-name-part taxon-name-part-type="genus" reg="Persicaria">P.</tp:taxon-name-part><tp:taxon-name-part taxon-name-part-type="species" reg="jucunda">jucunda</tp:taxon-name-part></tp:taxon-name></italic> and listed their differences: the anticlinal walls of epidermal cells are curved to sinuolate in <italic><tp:taxon-name><tp:taxon-name-part taxon-name-part-type="genus" reg="Persicaria">P.</tp:taxon-name-part><tp:taxon-name-part taxon-name-part-type="species" reg="rotunda">rotunda</tp:taxon-name-part></tp:taxon-name></italic>, while sinuolate to sinuate in <italic><tp:taxon-name><tp:taxon-name-part taxon-name-part-type="genus" reg="Persicaria">P.</tp:taxon-name-part><tp:taxon-name-part taxon-name-part-type="species" reg="jucunda">jucunda</tp:taxon-name-part></tp:taxon-name></italic>; the cuticular layer has longitudinally 10–14 of sinuate striates in <italic><tp:taxon-name><tp:taxon-name-part taxon-name-part-type="genus" reg="Persicaria">P.</tp:taxon-name-part><tp:taxon-name-part taxon-name-part-type="species" reg="rotunda">rotunda</tp:taxon-name-part></tp:taxon-name></italic>, while 12–18 straight to sinuolate striates in <italic><tp:taxon-name><tp:taxon-name-part taxon-name-part-type="genus" reg="Persicaria">P.</tp:taxon-name-part><tp:taxon-name-part taxon-name-part-type="species" reg="jucunda">jucunda</tp:taxon-name-part></tp:taxon-name></italic>. Taking all the above morphological and micro-morphological evidence together, we think that <italic><tp:taxon-name><tp:taxon-name-part taxon-name-part-type="genus" reg="Persicaria">P.</tp:taxon-name-part><tp:taxon-name-part taxon-name-part-type="species" reg="rotunda">rotunda</tp:taxon-name-part></tp:taxon-name></italic> represents a distinct species in <italic><tp:taxon-name><tp:taxon-name-part taxon-name-part-type="genus" reg="Persicaria">Persicaria</tp:taxon-name-part></tp:taxon-name></italic> and it should not be placed under <italic><tp:taxon-name><tp:taxon-name-part taxon-name-part-type="genus" reg="Persicaria">P.</tp:taxon-name-part><tp:taxon-name-part taxon-name-part-type="species" reg="jucunda">jucunda</tp:taxon-name-part></tp:taxon-name></italic> as a variety, but be treated as a separate species.</p></tp:treatment-sec><ref-list><ref id="B17"><mixed-citation xmlns:xlink="http://www.w3.org/1999/xlink" xlink:type="simple"><person-group><name name-style="western"><surname>Zhou</surname><given-names>ZZ</given-names></name><name name-style="western"><surname>Sun</surname><given-names>Q</given-names></name><name name-style="western"><surname>Xu</surname><given-names>W</given-names></name><name name-style="western"><surname>Shen</surname><given-names>J</given-names></name><name name-style="western"><surname>Xu</surname><given-names>L</given-names></name><name name-style="western"><surname>Zhao</surname><given-names>X</given-names></name></person-group> (<year>2007</year>) <article-title><tp:taxon-name><tp:taxon-name-part taxon-name-part-type="genus">Polygonum</tp:taxon-name-part><tp:taxon-name-part taxon-name-part-type="species">jucundum</tp:taxon-name-part><tp:taxon-name-part taxon-name-part-type="infraspecific-rank">var.</tp:taxon-name-part><tp:taxon-name-part taxon-name-part-type="variety">rotundum</tp:taxon-name-part></tp:taxon-name> Z.Z. Zhou &amp; Q.Y. Sun, a new variety of <tp:taxon-name><tp:taxon-name-part taxon-name-part-type="family">Polygonaceae</tp:taxon-name-part></tp:taxon-name> from Anhui, China.</article-title><source>Zhiwu Fenlei Xuebao</source><volume>45</volume>(<issue>05</issue>): <fpage>713</fpage>–<lpage>718</lpage>. <ext-link xlink:type="simple" ext-link-type="doi" xlink:href="10.1360/aps06205">https://doi.org/10.1360/aps06205</ext-link></mixed-citation></ref><ref id="B3"><mixed-citation xmlns:xlink="http://www.w3.org/1999/xlink" xlink:type="simple"><person-group><name name-style="western"><surname>Chen</surname><given-names>ML</given-names></name><name name-style="western"><surname>Zhang</surname><given-names>XP</given-names></name></person-group> (<year>2010</year>) <article-title>Distyly in <italic><tp:taxon-name><tp:taxon-name-part taxon-name-part-type="genus">Polygonum</tp:taxon-name-part><tp:taxon-name-part taxon-name-part-type="species">jucundum</tp:taxon-name-part></tp:taxon-name></italic> Meisn. (<tp:taxon-name><tp:taxon-name-part taxon-name-part-type="family">Polygonaceae</tp:taxon-name-part></tp:taxon-name>).</article-title><source>Plant Systematics and Evolution</source><volume>288</volume>(<issue>3–4</issue>): <fpage>139</fpage>–<lpage>148</lpage>. <ext-link xlink:type="simple" ext-link-type="doi" xlink:href="10.1007/s00606-010-0318-x">https://doi.org/10.1007/s00606-010-0318-x</ext-link></mixed-citation></ref><ref id="B7"><mixed-citation xmlns:xlink="http://www.w3.org/1999/xlink" xlink:type="simple"><person-group><name name-style="western"><surname>Hou</surname><given-names>YT</given-names></name></person-group> (<year>2006</year>) Systematic studies on the tribe Polygoneae of China. Shandong Normal University, Jinan.</mixed-citation></ref><ref id="B18"><mixed-citation xmlns:xlink="http://www.w3.org/1999/xlink" xlink:type="simple"><person-group><name name-style="western"><surname>Zhu</surname><given-names>LT</given-names></name><name name-style="western"><surname>Lu</surname><given-names>FJ</given-names></name><name name-style="western"><surname>Hou</surname><given-names>YT</given-names></name><name name-style="western"><surname>Li</surname><given-names>FZ</given-names></name></person-group> (<year>2007</year>) Micro-morphology of leaf epidermis and its taxonomical significance of <tp:taxon-name><tp:taxon-name-part taxon-name-part-type="genus">Polygonum</tp:taxon-name-part><tp:taxon-name-part taxon-name-part-type="infraspecific-rank">section</tp:taxon-name-part><tp:taxon-name-part taxon-name-part-type="section">Cephalophilon</tp:taxon-name-part></tp:taxon-name>. Journal of Wuhan Botanical Research 25: 136–142.</mixed-citation></ref><ref id="B16"><mixed-citation xmlns:xlink="http://www.w3.org/1999/xlink" xlink:type="simple"><person-group><name name-style="western"><surname>Yasmin</surname><given-names>G</given-names></name><name name-style="western"><surname>Khan</surname><given-names>MA</given-names></name><name name-style="western"><surname>Shaheen</surname><given-names>N</given-names></name><name name-style="western"><surname>Hayat</surname><given-names>MQ</given-names></name></person-group> (<year>2010</year>) <article-title>Taxonomic significance of leaf epidermal anatomy of selected <italic><tp:taxon-name><tp:taxon-name-part taxon-name-part-type="genus">Persicaria</tp:taxon-name-part></tp:taxon-name></italic> Mill. species of family <tp:taxon-name><tp:taxon-name-part taxon-name-part-type="family">Polygonaceae</tp:taxon-name-part></tp:taxon-name> from Pakistan.</article-title><source>African Journal of Biotechnology</source><volume>9</volume>: <fpage>3759</fpage>–<lpage>3768</lpage>.</mixed-citation></ref></ref-list></tp:taxon-treatment>
